# Supplementary material for: The Use of Chitosan/Perlite Material for Microbial Support in Anaerobic Digestion of Food Waste
Source: Materials (Basel). 2025 Jul 26;18(15):3504. doi: 10.3390/ma18153504 (PMC12347546; doi:10.3390/ma18153504)
Supplement: Supplementary file 1 [file materials-18-03504-s001.zip]

Archive with 1 entries (1 files):
- materials-3178080-supplementary.pdf
